# Supplementary material for: Plant Roots and Phenology Drive the Spatio-Temporal Variability of Boreal Forest Floor Respiration
Source: Plants (Basel). 2026 Feb 9;15(4):538. doi: 10.3390/plants15040538 (PMC12944008; doi:10.3390/plants15040538)
Supplement: Supplementary file 1 [file plants-15-00538-s001.zip]

Archive with 1 entries (1 files):
- plants-4136102-supplementary.pdf
